# Supplementary material for: On the Determination of Cr(VI) in Cr(III)-Rich Particulates: From the Failure of Official Methods to the Development of an Alternative Protocol
Source: Int J Environ Res Public Health. 2022 Sep 24;19(19):12111. doi: 10.3390/ijerph191912111 (PMC9564694; doi:10.3390/ijerph191912111)
Supplement: Supplementary file 1 [file ijerph-19-12111-s001.zip]

Archive with 1 entries (1 files):
- ijerph-1928120-supplementary.pdf
